# Supplementary material for: Molecular Pharmacology of Gelsemium Alkaloids on Inhibitory Receptors
Source: Int J Mol Sci. 2024 Mar 16;25(6):3390. doi: 10.3390/ijms25063390 (PMC10970644; doi:10.3390/ijms25063390)
Supplement: Supplementary file 1 [file ijms-25-03390-s001.zip]

Archive with 1 entries (1 files):
- ijms-2868549-supplementary.pdf
